# Supplementary material for: Impact of short-term housing temperature alteration on metabolic parameters and adipose tissue in female mice
Source: Front Endocrinol (Lausanne). 2025 Jun 24;16:1617262. doi: 10.3389/fendo.2025.1617262 (PMC12234322; doi:10.3389/fendo.2025.1617262)
Supplement: Supplementary file 1 [file Table1.xlsx]

## Sheet: Table-1 Primers
Gene	Forward	Reverse
18s rRNA	GAGGCCCTGTAATTGGAATGAG	CGCTATTGGAGCTGGAATTACC
Ucp1	GGCCTCTACGACTCAGTCCAA	ACACCTGCCTCTCTCGGAAACAA
Cidea	CCCCTGACATTCATGGGATT	CGGCTACTTCGGTCATGGTTT
Dio2	CTTTGAACGTGTGTGCATCGT	GGAAGGGCCCCTTCAGCTATAACC
Pgc1a	GTGTTCCCGATCACCATATTCC	GGTGTCTGTAGTGGCTTGATTCAT
Prdm16	AGCCCTCCTTGCATTATGCTAA	CCGCTTTTCTACCCTGCTGTA

## Sheet: Table-2 Antibodies
Protein	Vendor	Catalogue#
a-tubulin	Cell Signaling	9099S
Dio2	Abcam	ab77779
Ucp1	Abcam	ab209483
